# Supplementary material for: Clinical parameters affect the structure and function of superficial pyramidal neurons in the adult human neocortex
Source: Brain Commun. 2024 Oct 7;6(5):fcae351. doi: 10.1093/braincomms/fcae351 (PMC11518857; doi:10.1093/braincomms/fcae351)
Supplement: fcae351_Supplementary_Data [file fcae351_supplementary_data.zip › Supplementary Table 1.xlsx]

## Sheet: Data_MEAN values
	age	sex	epilepsy/medication	steroids	region	site	sEPSC amplitude	sEPSC frequency	input resistance	resting membrane potential	AP frequency_600pA	Spine Head Volume	Dendritic Spine Density
#1	39	female	YES	NO	temporal	left	22.08	1.53231	78.21	-65.87	17.86	0.1275	1.19409
#2	18	female	NO	YES	temporal	left	21.18	1.39986	43.49	-72.22	5.086	0.12689	1.87102
#3	27	female	YES	NO	temporal	right	24.05	2.97565	52.27	-70.59	9.381	0.118687	1.36401
#4	78	female	NO	YES	frontal	right	21.56	1.92893	58.37	-64.73	12.95	0.111582	0.887706
#5	54	male	NO	YES	temporal	left	23.56	2.89489	46.14	-68.88	11.13	0.11473	1.06361
#6	55	male	YES	NO	temporal	right	22.02	2.47913	58.16	-65.76	15.71	0.150746	1.14692
#7	52	female	YES	NO	temporal	right	24.84	2.80779	39.7	-63.63	8.552	0.152535	0.948601
data table reports mean values, for medians see table 1

## Sheet: Spearman r correlation
	sEPSC amplitude	sEPSC frequency	input resistance	resting membrane potential	AP frequency_600pA	Spine Head Volume	Dendritic Spine Density	age
sEPSC amplitude	1	0.785714	-0.321429	0.285714	-0.107143	0.321429	-0.214286	-0.0714286
sEPSC frequency	0.785714	1	-0.25	0.0714286	-0.107143	-0.107143	-0.214286	0.142857
input resistance	-0.321429	-0.25	1	0.107143	0.892857	-0.285714	-0.0714286	0.357143
resting membrane potential	0.285714	0.0714286	0.107143	1	0.321429	0.321429	-0.857143	0.714286
AP frequency_600pA	-0.107143	-0.107143	0.892857	0.321429	1	-0.0357143	-0.25	0.535714
Spine Head Volume	0.321429	-0.107143	-0.285714	0.321429	-0.0357143	1	0.142857	-0.214286
Dendritic Spine Density	-0.214286	-0.214286	-0.0714286	-0.857143	-0.25	0.142857	1	-0.857143
age	-0.0714286	0.142857	0.357143	0.714286	0.535714	-0.214286	-0.857143	1

## Sheet: p-values
	sEPSC amplitude	sEPSC frequency	input resistance	resting membrane potential	AP frequency_600pA	Spine Head Volume	Dendritic Spine Density	age
sEPSC amplitude		0.0480159	0.497619	0.555952	0.839683	0.497619	0.661508	0.906349
sEPSC frequency	0.0480159		0.594841	0.906349	0.839683	0.839683	0.661508	0.78254
input resistance	0.497619	0.594841		0.839683	0.0123016	0.555952	0.906349	0.444444
resting membrane potential	0.555952	0.906349	0.839683		0.497619	0.497619	0.0238095	0.0880952
AP frequency_600pA	0.839683	0.839683	0.0123016	0.497619		0.963492	0.594841	0.235714
Spine Head Volume	0.497619	0.839683	0.555952	0.497619	0.963492		0.78254	0.661508
Dendritic Spine Density	0.661508	0.661508	0.906349	0.0238095	0.594841	0.78254		0.0238095
age	0.906349	0.78254	0.444444	0.0880952	0.235714	0.661508	0.0238095

## Sheet: p-value type
	sEPSC amplitude	sEPSC frequency	input resistance	resting membrane potential	AP frequency_600pA	Spine Head Volume	Dendritic Spine Density	age
sEPSC amplitude		Exact	Exact	Exact	Exact	Exact	Exact	Exact
sEPSC frequency	Exact		Exact	Exact	Exact	Exact	Exact	Exact
input resistance	Exact	Exact		Exact	Exact	Exact	Exact	Exact
resting membrane potential	Exact	Exact	Exact		Exact	Exact	Exact	Exact
AP frequency_600pA	Exact	Exact	Exact	Exact		Exact	Exact	Exact
Spine Head Volume	Exact	Exact	Exact	Exact	Exact		Exact	Exact
Dendritic Spine Density	Exact	Exact	Exact	Exact	Exact	Exact		Exact
age	Exact	Exact	Exact	Exact	Exact	Exact	Exact

## Sheet: sample size
	sEPSC amplitude	sEPSC frequency	input resistance	resting membrane potential	AP frequency_600pA	Spine Head Volume	Dendritic Spine Density	age
sEPSC amplitude	7	7	7	7	7	7	7	7
sEPSC frequency	7	7	7	7	7	7	7	7
input resistance	7	7	7	7	7	7	7	7
resting membrane potential	7	7	7	7	7	7	7	7
AP frequency_600pA	7	7	7	7	7	7	7	7
Spine Head Volume	7	7	7	7	7	7	7	7
Dendritic Spine Density	7	7	7	7	7	7	7	7
age	7	7	7	7	7	7	7	7

## Sheet: LinearReg._amplitude_frequency
Best-fit values
Slope	0.4026
Y-intercept	-6.872
X-intercept	17.07
1/slope	2.484
Std. Error
Slope	0.1146
Y-intercept	2.613
95% Confidence Intervals
Slope	0.1079 to 0.6972
Y-intercept	-13.59 to -0.1560
X-intercept	1.439 to 19.58
Goodness of Fit
R squared	0.7115
Sy.x	0.39
Is slope significantly non-zero?
F	12.33
DFn, DFd	1, 5
P value	0.0171
Deviation from zero?	Significant
Equation	Y = 0.4026*X - 6.872
Data
Number of X values	7
Maximum number of Y replicates	1
Total number of values	7
Number of missing values	0

## Sheet: LinearReg._APfreq._input resist
Best-fit values
Slope	0.2935
Y-intercept	-4.253
X-intercept	14.49
1/slope	3.408
Std. Error
Slope	0.07536
Y-intercept	4.151
95% Confidence Intervals
Slope	0.09974 to 0.4872
Y-intercept	-14.92 to 6.416
X-intercept	-62.96 to 31.30
Goodness of Fit
R squared	0.752
Sy.x	2.385
Is slope significantly non-zero?
F	15.16
DFn, DFd	1, 5
P value	0.0115
Deviation from zero?	Significant
Equation	Y = 0.2935*X - 4.253
Data
Number of X values	7
Maximum number of Y replicates	1
Total number of values	7
Number of missing values	0

## Sheet: LinearReg._spinedens_RMP
Best-fit values
Slope	-0.0877
Y-intercept	-4.699
X-intercept	-53.58
1/slope	-11.4
Std. Error
Slope	0.02423
Y-intercept	1.634
95% Confidence Intervals
Slope	-0.1500 to -0.02541
Y-intercept	-8.900 to -0.4974
X-intercept	-59.54 to -19.51
Goodness of Fit
R squared	0.7238
Sy.x	0.1907
Is slope significantly non-zero?
F	13.1
DFn, DFd	1, 5
P value	0.0152
Deviation from zero?	Significant
Equation	Y = -0.08770*X - 4.699
Data
Number of X values	7
Maximum number of Y replicates	1
Total number of values	7
Number of missing values	0
