# Supplementary material for: Clinical parameters affect the structure and function of superficial pyramidal neurons in the adult human neocortex
Source: Brain Commun. 2024 Oct 7;6(5):fcae351. doi: 10.1093/braincomms/fcae351 (PMC11518857; doi:10.1093/braincomms/fcae351)
Supplement: fcae351_Supplementary_Data [file fcae351_supplementary_data.zip › Supplementary Table 2.xlsx]

## Sheet: Density_Data
#1 (39 years)	#2 (18 years)	#3 (27 years)	#4 (78 years)	#5 (54 years)	#6 (55 years)	#7 (52 years)
1.89326	1.30976	0.826641	1.16248	1.03156	1.08687	1.88159
1.53341	1.74071	1.26576	0.954892	0.981189	0.813808	0.911815
1.48209	1.94798	1.57109	0.575997	0.763268	1.03868	1.62098
1.83666	1.96506	1.05013	0.608895	0.717627	1.02191	0.796699
1.98565	2.10015			0.830698	0.513571
1.21657	1.71002	1.45845	0.629806	1.36149	0.730918	0.861747
	1.67959	1.01538	0.802616	0.687736	1.23343	0.897694
1.20713	2.45354	0.823681	0.732243			0.657854
0.96798	1.62654	1.06672	0.752101	0.933677	0.883392	0.777786
1.36495	1.14833	0.9785	0.643663	1.16006	0.754521	0.884889
1.69353	1.95995			1.38662	1.62639	0.568969
1.71743	1.98963	1.0091	1.13968	0.675236	1.19111	0.658842
1.27732	0.944529	1.02019	1.2385	1.0768		1.12695
	2.24947	1.06153	1.27596		1.42419	1.04274
0.866454	1.73405	1.75875	0.683379	1.25365	1.20291
0.94813		1.03257	0.702832	1.48396	1.26952	1.02649
1.02826	2.15959		0.995209	0.874809	1.74509	0.840807
1.26121	1.84321	1.75343	0.790879	1.34483	0.916461	1.02965
1.2877	1.80764	1.87329		0.792683	1.31768	0.811712
1.06796	2.73386	1.25251		1.04298	1.79677	1.07806
1.55351	2.41408			0.756964		0.649752
1.02824	1.48223					1.29003
1.20946	1.62302			2.19182		1.12352
	1.53037			1.58889
1.17414	1.0553			0.820994		0.55161
0.785053				1.01201		0.783842
1.0983	2.17929			1.80104		0.860185
1.17526	1.49095			1.51335		0.557798
0.986465	1.73873			0.959601		0.682332
1.32992	2.72609					0.922201
1.01991	2.03491			1.18583		1.07401
0.84537	2.29225			1.37573		0.758525
0.676457	2.21724			1.18018
0.982898	2.3986			0.81666		0.838412
	1.48485			1.01414		1.07914
1.17249	1.38633			0.642028		0.751033
1.25551	2.15898			1.31155		0.799934
1.92014	1.73496			0.987037		0.912528
1.52155	1.8132
1.10575	1.3123
1.47093	2.15291
1.13026	1.16425
1.68828
1.07615	1.92988
1.4435	1.99909
	2.09074
0.541082	2.15449
0.574233	2.32707
0.689677	1.41826
1.2814	1.43164
0.72646	1.1475
0.646939	1.20156
0.790463	1.82382
	1.45202
	2.06139
	2.30965
	1.61012
	1.57909
	1.90384
	2.50419
	2.1077
	3.31885
	1.8794
	2.41802
	1.77926
	1.52094
	1.89915
	2.5059
	2.36938
	3.02492
	2.35741
1.14145	2.10017	1.24116	0.558768	0.554546	1.19554	1.39851
1.31237	1.85083	1.23498	0.704299	1.03477	0.803536	1.09214
2.04168	1.58241	1.36829		1.05699	0.977872	1.33172
1.79471	1.92138	1.32436	1.07017	0.934888
	1.65693	1.28928	1.23406	0.785738	1.01287	1.18624
1.58928	1.94973	1.41624	0.878176		1.09138	0.843966
1.40492	2.21658		1.1002	0.734934	1.05857	0.874174
1.25258	1.59998	1.87178	0.923251	0.90568	1.20869	0.683718
1.30711	1.78456	1.54504	0.791565	0.557286	1.32275
1.45416	1.03936	2.27588		1.06042	1.23272	0.784346
		2.00881	0.858185	0.741441		0.66177
0.751897	1.53284	1.45819	1.03277	0.74109	1.26181	1.05524
1.22295	2.21069		1.12749		1.54746
1.27261	2.26699	0.86916		1.24382	1.12724	0.972
0.964222	2.68323	0.908667		1.14904		1.02999
1.11948	2.38407	1.27072		1.49896		0.760237
	1.98865	1.82601		1.26266		1.06425
1.62565	2.58864			1.17668
0.796047		1.5978		1.20982		0.993318
0.979875	1.54799			0.903941		0.961002
0.999818	1.27452	1.39003				1.0553
1.17147	1.56002	1.38221		1.52368		1.38558
	1.42906	1.73409		1.35123		1.03226
1.29384	1.3308	1.68593		1.05421
1.52173	1.26137	1.33708		0.979587
1.36162	1.31143	1.34282
1.2687	1.37108			1.00371
1.19446				0.915033
	2.20243			0.776001
0.661846	1.22732			1.10362
0.618047	1.97603
0.575146	2.12227
0.517528	1.56833
	2.30337
	1.6649
	1.28438
	2.12506
	1.52261
	2.49625
	1.93234
	1.71633
	1.12618
	1.77903
	2.22675
	1.65309
	2.01925
	2.41539
	1.82956
	1.65289
	2.08517
	2.38596
	1.53168

## Sheet: Linear Regression_Density
Best-fit values
Slope	-0.01872
Y-intercept	2.071
X-intercept	110.6
1/slope	-53.43
Std. Error
Slope	0.001081
Y-intercept	0.04686
95% Confidence Intervals
Slope	-0.02084 to -0.01659
Y-intercept	1.979 to 2.163
X-intercept	103.1 to 120.0
Goodness of Fit
R squared	0.4283
Sy.x	0.3873
Is slope significantly non-zero?
F	299.7
DFn, DFd	1, 400
P value	<0.0001
Deviation from zero?	Significant
Equation	Y = -0.01872*X + 2.071
Data
Number of X values	1400
Maximum number of Y replicates	117
Total number of values	402
Number of missing values	998

## Sheet: Correlation_Density-Age
Spearman r
r	-0.8571
95% confidence interval
P value
P (two-tailed)	0.0238
P value summary	*
Exact or approximate P value?	Exact
Significant? (alpha = 0.05)	Yes
Number of XY Pairs	7

## Sheet: Volume_Data
#1 (39 years)	#2 (18 years)	#3 (27 years)	#4 (78 years)	#5 (54 years)	#6 (55 years)	#7 (52 years)
0.140535	0.111383	0.102912	0.0783482	0.120608	0.176004	0.11985
0.118432	0.113529	0.097985	0.179093	0.102289	0.15662	0.149205
0.15002	0.114858	0.136959	0.251709	0.117019	0.234105	0.0762524
0.0920133	0.130564	0.11684	0.0824909	0.169445	0.208376	0.161942
0.0794682	0.166407			0.1131	0.23084
0.130646	0.147003	0.0947897	0.157714	0.0543848	0.120628	0.132048
	0.0869071	0.179213	0.123469	0.0326473	0.108564	0.165977
0.154543	0.105587	0.14028	0.120879			0.187265
0.143892	0.115498	0.145765	0.15086	0.110021	0.130384	0.14423
0.112971	0.1003	0.1523	0.198967	0.0863571	0.1585	0.163772
0.128169	0.14014			0.0648905	0.128562	0.150293
0.0845162	0.151063	0.152903	0.085925	0.114069	0.193108	0.213724
0.133079	0.1271	0.116657	0.0492956	0.0818364		0.121554
	0.104414	0.149537	0.0680451		0.16507	0.13065
0.326405	0.0682595	0.112293	0.0976889	0.11512	0.131382
0.123295		0.121002	0.103759	0.110594	0.144836	0.161722
0.121157	0.226945		0.0852926	0.136992	0.0941565	0.173323
0.104739	0.126558	0.0801902	0.0846417	0.0914375	0.208029	0.135077
0.101165	0.13428	0.131415		0.173588	0.0860733	0.169925
0.081955	0.144198	0.158238		0.158088	0.112843	0.128564
0.128408	0.0950319			0.171471		0.168148
0.110123	0.159158					0.104496
0.101416	0.122878			0.0821748		0.0995469
	0.24304			0.0777896
0.0638067	0.18064			0.128337		0.17405
0.126453				0.0977203		0.182219
0.0916512	0.122503			0.0454582		0.216568
0.08495	0.135124			0.137721		0.174106
0.0854222	0.114189			0.0897894		0.175996
0.09277	0.215185					0.148069
0.12327	0.107739			0.10191		0.141661
0.168814	0.114724			0.105053		0.170496
0.211886	0.103981			0.109376
0.126523	0.0847183			0.141508		0.246863
	0.135433			0.146462		0.149917
0.176488	0.123244			0.198154		0.197916
0.0838666	0.0702173			0.157293		0.190216
0.129801	0.110297			0.125242		0.182382
0.16035	0.0979864
0.110867	0.114935
0.140902	0.112869
0.184445	0.166789
0.0943881
0.1053	0.0975122
0.1272	0.154403
	0.167596
0.156867	0.142815
0.09984	0.113697
0.121717	0.0932818
0.1284	0.114393
0.105775	0.113724
0.18395	0.120774
0.216125	0.100424
	0.135297
	0.0894656
	4,55294789*
	0.121871
	0.102152
	0.129275
	0.13337
	0.104816
	0.0941096
	0.135448
	0.142317
	0.113776
	0.0876407
	0.0933881
	0.112576
	0.0969754
	0.168918
	0.157769
0.109776	0.17741	0.108279	0.09316	0.169608	0.152676	0.142857
0.121699	0.10304	0.095607	0.109509	0.160244	0.11106	0.124316
0.110204	0.126125	0.0803591		0.0932267	0.174807	0.110758
0.0804883	0.134822	0.118364	0.0625788	0.102764
	0.121835	0.0911403	0.0798476	0.123005	0.144048	0.103368
0.0943455	0.116971	0.0620902	0.122155		0.164919	0.0934028
0.0955076	0.167525		0.0602941	0.0913467	0.169003	0.142914
0.119013	0.124626	0.0918616	0.144336	0.0775885	0.144742	0.0680996
0.129923	0.0766704	0.091243	0.166211	0.0784427	0.104911
0.139093	0.19064	0.0977363		0.0978633	0.167583	0.128595
		0.0969753	0.0886769	0.154324		0.105495
0.12365	0.166967	0.152802	0.07636	0.106688	0.15173	0.0530679
0.145192	0.169947		0.09142		0.153663
0.0802968	0.18109	0.117442		0.115336	0.0951603	0.154197
0.127732	0.18565	0.152624		0.0912226		0.159091
0.12995	0.0965065	0.117807		0.111285		0.283558
	0.120695	0.124913		0.101657		0.115971
0.0880679	0.137695			0.127047
0.143323		0.0955059		0.0963729		0.163405
0.0885318	0.152992			0.105823		0.215673
0.127287	0.139395	0.134003				0.156674
0.0928579	0.131971	0.089099		0.0750157		0.155623
	0.133117	0.124394		0.1069		0.199289
0.116728	0.132183	0.16657		0.108791
0.142619	0.145208	0.104125		0.14432
0.101594	0.143782	0.126563
0.125766	0.130717			0.114078
0.116412				0.149985
	0.103908			0.097086
0.175228	0.122858			0.215828
0.175757	0.174912
0.240673	0.105242
0.179508	0.124968
	0.0990684
	0.111985
	0.147268
	0.11991
	0.0905542
	0.0924594
	0.132925
	0.138044
	0.167231
	0.133353
	0.143022
	0.122023
	0.108013
	0.076398
	0.119919
	0.0710404
	0.105739
	0.104999
	0.112408

## Sheet: Linear Regression_Volume
Best-fit values
Slope	4.331e-05
Y-intercept	0.1268
X-intercept	-2928
1/slope	23089
Std. Error
Slope	0.0001092
Y-intercept	0.004738
95% Confidence Intervals
Slope	-0.0001714 to 0.0002580
Y-intercept	0.1175 to 0.1361
X-intercept	-infinity to -458,4
Goodness of Fit
R squared	0.000394
Sy.x	0.03905
Is slope significantly non-zero?
F	0.1573
DFn, DFd	1, 399
P value	0.6919
Deviation from zero?	Not Significant
Equation	Y = 4.331e-005*X + 0.1268
Data
Number of X values	1400
Maximum number of Y replicates	129
Total number of values	401
Number of missing values	999

## Sheet: Correlation_Volume-Age
Spearman r
r	-0.2143
95% confidence interval
P value
P (two-tailed)	0.6615
P value summary	ns
Exact or approximate P value?	Exact
Significant? (alpha = 0.05)	No
Number of XY Pairs	7
