# Supplementary material for: Clinical parameters affect the structure and function of superficial pyramidal neurons in the adult human neocortex
Source: Brain Commun. 2024 Oct 7;6(5):fcae351. doi: 10.1093/braincomms/fcae351 (PMC11518857; doi:10.1093/braincomms/fcae351)
Supplement: fcae351_Supplementary_Data [file fcae351_supplementary_data.zip › Supplementary Table 3.xlsx]

## Sheet: sEPSC amplitude Data
#1 (39 years)	#2 (18 years)	#3 (27 years)	#4 (78 years)	#5 (54 years)	#6 (55 years)	#7 (52 years)
19.552	19.0482	28.1338	22.4428	21.4542	22.2713	23.8357
20.2739	18.338	25.1091	20.1584	19.4998	21.1032	22.5445
20.0508	19.0113	25.4821	22.2705	22.1002	25.6987	25.1728
14.7722	19.9267	22.885	15.8248	21.361	24.2722	23.1741
21.4117	19.9684	24.8776	22.4322	20.9892	23.1832	23.4131
24.6198	17.1286	19.6299	22.5601	22.3898	16.6709	21.1184
22.714	20.9141	29.3612	23.6472	28.8401	21.8564	22.5072
21.5557	21.759	20.3889	18.0288	19.2679	20.4633	20.141
20.0047	23.8975	27.4949	23.3132	24.5059	22.804	25.1957
27.1453	20.236	22.1327	21.2372	18.186	18.4082	22.1899
26.5611	24.9593	20.0489	20.726	20.657	24.0297	23.1911
22.8587	22.6402	27.6011	21.7706	25.4829	22.3144	21.2006
24.5964	18.6992	22.0051	19.7436	26.2026	23.3064	26.7345
26.9481	16.691	26.3273	21.2267	25.6514	21.8724	22.6295
18.1028	18.1593	21.893	22.5084	20.1668		23.1952
	19.1032	24.592	21.0827	25.0304		23.1301
	15.9724	23.1142	22.6925	24.03		23.4839
	21.0662	18.7661	24.8843	24.8453		23.7489
	22.7571	20.2057	23.0026	18.4467		41.8869
	14.4991	26.987		25.8862		23.7275
	23.2848	27.9259		28.9633		26.0354
	21.477			29.7358		27.6569
	19.6386			28.0746		25.638
	24.0853					25.8198
	23.9504					24.6386
	25.1777					28.2322
	22.4221					26.2073
	17.2839					26.4304
	20.8218					27.5161
	30.1801
	23.2016
	22.2543
	24.754
	25.3367
	22.7516

## Sheet: sEPSC amplitude_regression
Best-fit values
Slope	0.0139
Y-intercept	22.2
X-intercept	-1597
1/slope	71.96
Std. Error
Slope	0.01445
Y-intercept	0.6873
95% Confidence Intervals
Slope	-0.01465 to 0.04244
Y-intercept	20.84 to 23.56
X-intercept	-infinity to -493.6
Goodness of Fit
R squared	0.00597
Sy.x	3.476
Is slope significantly non-zero?
F	0.9249
DFn, DFd	1, 154
P value	0.3377
Deviation from zero?	Not Significant
Equation	Y = 0.01390*X + 22.20
Data
Number of X values	1400
Maximum number of Y replicates	35
Total number of values	156
Number of missing values	1244

## Sheet: sEPSC amplitude_correlation
Spearman r
r	-0.07143
95% confidence interval
P value
P (two-tailed)	0.9063
P value summary	ns
Exact or approximate P value?	Exact
Significant? (alpha = 0.05)	No
Number of XY Pairs	7

## Sheet: sEPSC frequency Data
#1 (39 years)	#2 (18 years)	#3 (27 years)	#4 (78 years)	#5 (54 years)	#6 (55 years)	#7 (52 years)
1.08031	1.07893	3.02158	2.80252	0.439207	2.54654	5.10118
1.49389	1.43229	3.23337	0.433538	2.17102	0.972753	2.58943
1.21127	1.04056	2.31149	8.65636	2.23792	1.05828	5.98729
0.35213	1.62448	0.921579	0.755738	2.58055	1.61298	1.27527
1.10783	1.65523	1.81718	0.502657	3.24546	3.85875	2.50315
3.14274	1.73479	3.05987	1.85868	1.82234	3.31952	1.26619
2.77204	1.65351	3.56398	3.77829	3.18465	3.46299	3.77923
1.78748	1.24726	3.07703	1.07119	1.76939	4.94553	0.889251
1.79234	1.83423	3.69265	1.82081	2.68644	1.06936	4.75032
2.46225	1.1875	2.81729	2.70077	2.66863	1.48871	2.22852
1.70987	1.87707	2.36284	1.41517	4.56527	2.37911	5.24823
1.09588	2.0258	4.72319	1.22378	1.26273	3.04254	1.55105
0.875775	0.914035	1.47573	1.34372	3.66631	3.3383	4.46683
1.35077	0.848519	4.37082	0.271127	2.6875	1.61245	1.09049
0.749995	0.73955	3.01067	2.63343	1.0946		4.09794
	0.721391	5.47929	1.74111	3.78128		1.51863
	1.02245	1.9103	1.34604	5.4947		1.22372
	2.45727	3.0857	1.2856	2.95808		2.47287
	3.09019	3.57431	1.37623	5.78077		3.9413
	1.02892	2.00781		3.34505		4.08216
	0.783165	1.89766		4.50289		1.56215
	1.14052			3.11655		1.95875
	2.60755			1.57684		2.96719
	1.97826					3.76007
	2.34851					1.87032
	1.08444					2.93783
	0.948575					1.88779
	0.994407					2.19282
	1.03423					2.22594
	2.19815
	1.26929
	0.957795
	1.32766
	0.994584
	0.890034

## Sheet: sEPSC frequency_regression
Best-fit values
Slope	0.01186
Y-intercept	1.753
X-intercept	-147.8
1/slope	84.29
Std. Error
Slope	0.005572
Y-intercept	0.265
95% Confidence Intervals
Slope	0.0008571 to 0.02287
Y-intercept	1.230 to 2.277
X-intercept	-2605 to -54.82
Goodness of Fit
R squared	0.0286
Sy.x	1.34
Is slope significantly non-zero?
F	4.534
DFn, DFd	1, 154
P value	0.0348
Deviation from zero?	Significant
Equation	Y = 0.01186*X + 1.753
Data
Number of X values	1400
Maximum number of Y replicates	35
Total number of values	156
Number of missing values	1244

## Sheet: sEPSC frequency_correlation
Spearman r
r	0.1429
95% confidence interval
P value
P (two-tailed)	0.7825
P value summary	ns
Exact or approximate P value?	Exact
Significant? (alpha = 0.05)	No
Number of XY Pairs	7

## Sheet: Input resistance Data
#1 (39 years)	#2 (18 years)	#3 (27 years)	#4 (78 years)	#5 (54 years)	#6 (55 years)	#7 (52 years)
50.0293	43.1142	59.9428	74.8043	41.392	128.177	48.94
104.124	63.9375	35.6833	51.7204	51.597	66.0881	42.3457
52.4442	37.8945	42.342	35.6967	42.4234	63.2891	23.1144
81.7136	35.572	40.7003	36.5245	57.5307	35.8504	38.2079
51.7159	35.3449	53.3436	64.0958	43.9249	45.2861	29.5045
72.6898	40.9814	39.014	40.2555	37.133	61.4632	42.3158
63.0875	34.4129	31.3456	85.9937	40.703	51.7656	27.7436
66.9932	40.5027	38.1836	80.7932	58.6401	68.9219	51.9878
66.2238	26.4201	26.9549	74.8797	35.6754	31.6035	23.1342
52.2649	41.2368	23.7296	96.7831	50.265	53.1549	21.5379
54.9042	42.7197	26.0091	48.7312	36.3336	70.7721	23.8836
139.083	59.5742	40.0606	38.9027	42.8094	36.1565	60.0349
139.057	48.0922	80.1978	63.9586	33.4504	50.2299	45.9075
100.565	57.3581	102.963	46.8379	68.924	51.5171	41.0347
	86.7882	75.9735	44.9541	36.1062		29.8804
	35.2742	55.6499	51.8652	36.8522		50.8192
	46.0258	52.1146	41.0204	28.1554		56.0325
	33.2629	93.7335	63.7753	39.6009		35.7787
	38.1531	57.5355	67.4929	44.4673		32.0246
	36.8025	37.5433		49.9254		45.3056
	36.8074	84.6562		44.4133		53.0052
	33.8324			63.8592		39.9213
	45.1264			76.9644		74.1092
	41.3429					26.4476
	53.9231					28.938
	30.0807					48.2449
	33.0282					41.182
	26.3683					37.9198
	26.3933					31.8874
	48.1644
	55.42
	39.8796
	71.2599
	41.2378
	55.9914

## Sheet: Input resistance_regression
Best-fit values
Slope	0.1136
Y-intercept	45.71
X-intercept	-402.5
1/slope	8.806
Std. Error
Slope	0.0873
Y-intercept	4.156
95% Confidence Intervals
Slope	-0.05891 to 0.2860
Y-intercept	37.50 to 53.92
X-intercept	-infinity to -132.9
Goodness of Fit
R squared	0.01094
Sy.x	21
Is slope significantly non-zero?
F	1.692
DFn, DFd	1, 153
P value	0.1953
Deviation from zero?	Not Significant
Equation	Y = 0.1136*X + 45.71
Data
Number of X values	1400
Maximum number of Y replicates	35
Total number of values	155
Number of missing values	1245

## Sheet: Input Resistance_correlation
Spearman r
r	0.3571
95% confidence interval
P value
P (two-tailed)	0.4444
P value summary	ns
Exact or approximate P value?	Exact
Significant? (alpha = 0.05)	No
Number of XY Pairs	7

## Sheet: RMP Data
#1 (39 years)	#2 (18 years)	#3 (27 years)	#4 (78 years)	#5 (54 years)	#6 (55 years)	#7 (52 years)
-57.5674	-77.9381	-64.9753	-67.2545	-66.1303	-67.7341	-48.1121
-59.2908	-65.5269	-67.4674	-58.3722	-69.6659	-67.8246	-71.5741
-66.059	-78.9001	-69.3507	-66.6106	-72.0861	-58.0888	-67.7417
-62.6673	-76.4006	-66.2581	-64.7077	-70.768	-69.0511	-72.2785
-68.4366	-64.6216	-68.1235	-69.7756	-71.3456	-63.1388	-68.2112
-64.0443	-74.662	-67.1579	-67.3008	-69.2875	-72.4468	-60.5324
-70.0875	-72.0888	-66.8672	-49.4791	-70.0084	-67.743	-71.1913
-67.7165	-71.1743	-68.2468	-54.0907	-67.3263	-66.6303	-63.5401
-61.5994	-69.8913	-65.2488	-67.3216	-75.3794	-69.0506	-61.59
-59.6126	-72.0799	-66.5812	-62.575	-69.2145	-70.4299	-60.7513
-74.4197	-68.5869	-63.3409	-70.2181	-68.4002	-62.3242	-60.5952
-75.2849	-79.3665	-69.2653	-68.5937	-63.7522	-64.2571	-66.7264
-58.4926	-74.4944	-79.0988	-65.5158	-65.5541	-56.5635	-55.4713
-76.8511	-71.432	-68.7921	-65.3326	-71.5148	-65.3623	-68.8114
	-74.1086	-81.682	-58.1917	-70.7055		-59.7403
	-71.4244	-75.3131	-72.2104	-68.781		-62.7252
	-68.7626	-73.1387	-69.8161	-67.5545		-67.8654
	-79.671	-76.3446	-62.074	-63.2937		-61.1354
	-76.2948	-75.0879	-70.5166	-68.2303		-58.9207
	-81.9779	-74.0015		-61.8588		-70.6718
	-72.2917	-76.091		-68.1351		-67.4197
	-74.9559			-71.8407		-60.565
	-69.0473			-73.4916		-59.0366
	-63.5133					-70.9099
	-71.0582					-58.5747
	-56.8393					-75.6789
	-75.6768					-58.6114
	-67.6419					-60.4716
	-74.0496					-55.8102
	-63.5087
	-73.1404
	-73.024
	-74.4566
	-74.8818
	-74.0695

[truncated: 5 more sheets: RMP_regression, RMP_correlation, AP frequency Data, AP frequency_regression, AP frequency_correlation]
