# Supplementary material for: Clinical parameters affect the structure and function of superficial pyramidal neurons in the adult human neocortex
Source: Brain Commun. 2024 Oct 7;6(5):fcae351. doi: 10.1093/braincomms/fcae351 (PMC11518857; doi:10.1093/braincomms/fcae351)
Supplement: fcae351_Supplementary_Data [file fcae351_supplementary_data.zip › Supplementary Table 4.xlsx]

## Sheet: Volume_all_Data
epilepsy/AED				tumor/steroids
#1	#3	#6	#7	#2	#4	#5
0.140535	0.102912	0.176004	0.11985	0.111383	0.0783482	0.120608
0.118432	0.097985	0.15662	0.149205	0.113529	0.179093	0.102289
0.15002	0.136959	0.234105	0.0762524	0.114858	0.251709	0.117019
0.0920133	0.11684	0.208376	0.161942	0.130564	0.0824909	0.169445
0.0794682		0.23084		0.166407		0.1131
0.130646	0.0947897	0.120628	0.132048	0.147003	0.157714	0.0543848
	0.179213	0.108564	0.165977	0.0869071	0.123469	0.0326473
0.154543	0.14028		0.187265	0.105587	0.120879
0.143892	0.145765	0.130384	0.14423	0.115498	0.15086	0.110021
0.112971	0.1523	0.1585	0.163772	0.1003	0.198967	0.0863571
0.128169		0.128562	0.150293	0.14014		0.0648905
0.0845162	0.152903	0.193108	0.213724	0.151063	0.085925	0.114069
0.133079	0.116657		0.121554	0.1271	0.0492956	0.0818364
	0.149537	0.16507	0.13065	0.104414	0.0680451
0.326405	0.112293	0.131382		0.0682595	0.0976889	0.11512
0.123295	0.121002	0.144836	0.161722		0.103759	0.110594
0.121157		0.0941565	0.173323	0.226945	0.0852926	0.136992
0.104739	0.0801902	0.208029	0.135077	0.126558	0.0846417	0.0914375
0.101165	0.131415	0.0860733	0.169925	0.13428		0.173588
0.081955	0.158238	0.112843	0.128564	0.144198		0.158088
0.128408			0.168148	0.0950319		0.171471
0.110123			0.104496	0.159158
0.101416			0.0995469	0.122878		0.0821748
				0.24304		0.0777896
0.0638067			0.17405	0.18064		0.128337
0.126453			0.182219			0.0977203
0.0916512			0.216568	0.122503		0.0454582
0.08495			0.174106	0.135124		0.137721
0.0854222			0.175996	0.114189		0.0897894
0.09277			0.148069	0.215185
0.12327			0.141661	0.107739		0.10191
0.168814			0.170496	0.114724		0.105053
0.211886				0.103981		0.109376
0.126523			0.246863	0.0847183		0.141508
			0.149917	0.135433		0.146462
0.176488			0.197916	0.123244		0.198154
0.0838666			0.190216	0.0702173		0.157293
0.129801			0.182382	0.110297		0.125242
0.16035				0.0979864
0.110867				0.114935
0.140902				0.112869
0.184445				0.166789
0.0943881
0.1053				0.0975122
0.1272				0.154403
				0.167596
0.156867				0.142815
0.09984				0.113697
0.121717				0.0932818
0.1284				0.114393
0.105775				0.113724
0.18395				0.120774
0.216125				0.100424
				0.135297
				0.0894656
				4,55294789*
				0.121871
				0.102152
				0.129275
				0.13337
				0.104816
				0.0941096
				0.135448
				0.142317
				0.113776
				0.0876407
				0.0933881
				0.112576
				0.0969754
				0.168918
				0.157769
0.109776	0.108279	0.152676	0.142857	0.17741	0.09316	0.169608
0.121699	0.095607	0.11106	0.124316	0.10304	0.109509	0.160244
0.110204	0.0803591	0.174807	0.110758	0.126125		0.0932267
0.0804883	0.118364			0.134822	0.0625788	0.102764
	0.0911403	0.144048	0.103368	0.121835	0.0798476	0.123005
0.0943455	0.0620902	0.164919	0.0934028	0.116971	0.122155
0.0955076		0.169003	0.142914	0.167525	0.0602941	0.0913467
0.119013	0.0918616	0.144742	0.0680996	0.124626	0.144336	0.0775885
0.129923	0.091243	0.104911		0.0766704	0.166211	0.0784427
0.139093	0.0977363	0.167583	0.128595	0.19064		0.0978633
	0.0969753		0.105495		0.0886769	0.154324
0.12365	0.152802	0.15173	0.0530679	0.166967	0.07636	0.106688
0.145192		0.153663		0.169947	0.09142
0.0802968	0.117442	0.0951603	0.154197	0.18109		0.115336
0.127732	0.152624		0.159091	0.18565		0.0912226
0.12995	0.117807		0.283558	0.0965065		0.111285
	0.124913		0.115971	0.120695		0.101657
0.0880679				0.137695		0.127047
0.143323	0.0955059		0.163405			0.0963729
0.0885318			0.215673	0.152992		0.105823
0.127287	0.134003		0.156674	0.139395
0.0928579	0.089099		0.155623	0.131971		0.0750157
	0.124394		0.199289	0.133117		0.1069
0.116728	0.16657			0.132183		0.108791
0.142619	0.104125			0.145208		0.14432
0.101594	0.126563			0.143782
0.125766				0.130717		0.114078
0.116412						0.149985
				0.103908		0.097086
0.175228				0.122858		0.215828
0.175757				0.174912
0.240673				0.105242
0.179508				0.124968
				0.0990684
				0.111985
				0.147268
				0.11991
				0.0905542
				0.0924594
				0.132925
				0.138044
				0.167231
				0.133353
				0.143022
				0.122023
				0.108013
				0.076398
				0.119919
				0.0710404
				0.105739
				0.104999
				0.112408

## Sheet: Volume Nested t test
Table Analyzed	Spine Head Volume [µm³]
Column B	tumor/steroids
vs.	vs,
Column A	epilepsy/AED
Nested t test
P value	0.13
P value summary	ns
Significantly different (P < 0.05)?	No
One- or two-tailed P value?	Two-tailed
t, df	t=1.785, df=5
F, DFn, Dfd	3.187, 1, 5
How big is the difference?
Mean of column B	0.1182
Mean of column A	0.1372
Difference between means (B - A) ± SEM	-0.01896 ± 0.01062
95% confidence interval	-0.04625 to 0.008339
Random effects	SD	Variance
Variation within subcolumns	0.03702	0.001371
Variation among subcolumn means	0.01283	0.0001647
Do the subcolumns differ (within each column)?
Chi-square, df	18.58, 1
P value	<0.001
P value summary	***
Is there significant difference between subcolumns (P < 0.05)?	Yes
Data analyzed
Number of treatments (columns)	2
Number of subjects (subcolumns)	7
Total number of values	401

## Sheet: Density_all_Data
epilepsy/AED				tumor/steroids
#1	#3	#6	#7	#2	#4	#5
1.89326	0.826641	1.08687	1.88159	1.30976	1.16248	1.03156
1.53341	1.26576	0.813808	0.911815	1.74071	0.954892	0.981189
1.48209	1.57109	1.03868	1.62098	1.94798	0.575997	0.763268
1.83666	1.05013	1.02191	0.796699	1.96506	0.608895	0.717627
1.98565		0.513571		2.10015		0.830698
1.21657	1.45845	0.730918	0.861747	1.71002	0.629806	1.36149
	1.01538	1.23343	0.897694	1.67959	0.802616	0.687736
1.20713	0.823681		0.657854	2.45354	0.732243
0.96798	1.06672	0.883392	0.777786	1.62654	0.752101	0.933677
1.36495	0.9785	0.754521	0.884889	1.14833	0.643663	1.16006
1.69353		1.62639	0.568969	1.95995		1.38662
1.71743	1.0091	1.19111	0.658842	1.98963	1.13968	0.675236
1.27732	1.02019		1.12695	0.944529	1.2385	1.0768
	1.06153	1.42419	1.04274	2.24947	1.27596
0.866454	1.75875	1.20291		1.73405	0.683379	1.25365
0.94813	1.03257	1.26952	1.02649		0.702832	1.48396
1.02826		1.74509	0.840807	2.15959	0.995209	0.874809
1.26121	1.75343	0.916461	1.02965	1.84321	0.790879	1.34483
1.2877	1.87329	1.31768	0.811712	1.80764		0.792683
1.06796	1.25251	1.79677	1.07806	2.73386		1.04298
1.55351			0.649752	2.41408		0.756964
1.02824			1.29003	1.48223
1.20946			1.12352	1.62302		2.19182
				1.53037		1.58889
1.17414			0.55161	1.0553		0.820994
0.785053			0.783842			1.01201
1.0983			0.860185	2.17929		1.80104
1.17526			0.557798	1.49095		1.51335
0.986465			0.682332	1.73873		0.959601
1.32992			0.922201	2.72609
1.01991			1.07401	2.03491		1.18583
0.84537			0.758525	2.29225		1.37573
0.676457				2.21724		1.18018
0.982898			0.838412	2.3986		0.81666
			1.07914	1.48485		1.01414
1.17249			0.751033	1.38633		0.642028
1.25551			0.799934	2.15898		1.31155
1.92014			0.912528	1.73496		0.987037
1.52155				1.8132
1.10575				1.3123
1.47093				2.15291
1.13026				1.16425
1.68828
1.07615				1.92988
1.4435				1.99909
				2.09074
0.541082				2.15449
0.574233				2.32707
0.689677				1.41826
1.2814				1.43164
0.72646				1.1475
0.646939				1.20156
0.790463				1.82382
				1.45202
				2.06139
				2.30965
				1.61012
				1.57909
				1.90384
				2.50419
				2.1077
				3.31885
				1.8794
				2.41802
				1.77926
				1.52094
				1.89915
				2.5059
				2.36938
				3.02492
				2.35741
1.14145	1.24116	1.19554	1.39851	2.10017	0.558768	0.554546
1.31237	1.23498	0.803536	1.09214	1.85083	0.704299	1.03477
2.04168	1.36829	0.977872	1.33172	1.58241		1.05699
1.79471	1.32436			1.92138	1.07017	0.934888
	1.28928	1.01287	1.18624	1.65693	1.23406	0.785738
1.58928	1.41624	1.09138	0.843966	1.94973	0.878176
1.40492		1.05857	0.874174	2.21658	1.1002	0.734934
1.25258	1.87178	1.20869	0.683718	1.59998	0.923251	0.90568
1.30711	1.54504	1.32275		1.78456	0.791565	0.557286
1.45416	2.27588	1.23272	0.784346	1.03936		1.06042
	2.00881		0.66177		0.858185	0.741441
0.751897	1.45819	1.26181	1.05524	1.53284	1.03277	0.74109
1.22295		1.54746		2.21069	1.12749
1.27261	0.86916	1.12724	0.972	2.26699		1.24382
0.964222	0.908667		1.02999	2.68323		1.14904
1.11948	1.27072		0.760237	2.38407		1.49896
	1.82601		1.06425	1.98865		1.26266
1.62565				2.58864		1.17668
0.796047	1.5978		0.993318			1.20982
0.979875			0.961002	1.54799		0.903941
0.999818	1.39003		1.0553	1.27452
1.17147	1.38221		1.38558	1.56002		1.52368
	1.73409		1.03226	1.42906		1.35123
1.29384	1.68593			1.3308		1.05421
1.52173	1.33708			1.26137		0.979587
1.36162	1.34282			1.31143
1.2687				1.37108		1.00371
1.19446						0.915033
				2.20243		0.776001
0.661846				1.22732		1.10362
0.618047				1.97603
0.575146				2.12227
0.517528				1.56833
				2.30337
				1.6649
				1.28438
				2.12506
				1.52261
				2.49625
				1.93234
				1.71633
				1.12618
				1.77903
				2.22675
				1.65309
				2.01925
				2.41539
				1.82956
				1.65289
				2.08517
				2.38596
				1.53168

## Sheet: Density Nested t test
Table Analyzed	Spine Density [count per µm]
Column B	tumor/steroids
vs.	vs,
Column A	epilepsy/AED
Nested t test
P value	0.69
P value summary	ns
Significantly different (P < 0.05)?	No
One- or two-tailed P value?	Two-tailed
t, df	t=0.4206, df=5
F, DFn, Dfd	0.1769, 1, 5
How big is the difference?
Mean of column B	1.278
Mean of column A	1.163
Difference between means (B - A) ± SEM	0.1152 ± 0.2739
95% confidence interval	-0.5888 to 0.8192
Random effects	SD	Variance
Variation within subcolumns	0.3593	0.1291
Variation among subcolumn means	0.3547	0.1258
Do the subcolumns differ (within each column)?
Chi-square, df	214.8, 1
P value	<0.001
P value summary	***
Is there significant difference between subcolumns (P < 0.05)?	Yes
Data analyzed
Number of treatments (columns)	2
Number of subjects (subcolumns)	7
Total number of values	402
