# Supplementary material for: Clinical parameters affect the structure and function of superficial pyramidal neurons in the adult human neocortex
Source: Brain Commun. 2024 Oct 7;6(5):fcae351. doi: 10.1093/braincomms/fcae351 (PMC11518857; doi:10.1093/braincomms/fcae351)
Supplement: fcae351_Supplementary_Data [file fcae351_supplementary_data.zip › Supplementary Table 5.xlsx]

## Sheet: sEPSC amplitude Data
epilepsy/AED				tumor/steroids
#1	#3	#6	#7	#2	#4	#5
19.552	28.1338	22.2713	23.8357	19.0482	22.4428	21.4542
20.2739	25.1091	21.1032	22.5445	18.338	20.1584	19.4998
20.0508	25.4821	25.6987	25.1728	19.0113	22.2705	22.1002
14.7722	22.885	24.2722	23.1741	19.9267	15.8248	21.361
21.4117	24.8776	23.1832	23.4131	19.9684	22.4322	20.9892
24.6198	19.6299	16.6709	21.1184	17.1286	22.5601	22.3898
22.714	29.3612	21.8564	22.5072	20.9141	23.6472	28.8401
21.5557	20.3889	20.4633	20.141	21.759	18.0288	19.2679
20.0047	27.4949	22.804	25.1957	23.8975	23.3132	24.5059
27.1453	22.1327	18.4082	22.1899	20.236	21.2372	18.186
26.5611	20.0489	24.0297	23.1911	24.9593	20.726	20.657
22.8587	27.6011	22.3144	21.2006	22.6402	21.7706	25.4829
24.5964	22.0051	23.3064	26.7345	18.6992	19.7436	26.2026
26.9481	26.3273	21.8724	22.6295	16.691	21.2267	25.6514
18.1028	21.893		23.1952	18.1593	22.5084	20.1668
	24.592		23.1301	19.1032	21.0827	25.0304
	23.1142		23.4839	15.9724	22.6925	24.03
	18.7661		23.7489	21.0662	24.8843	24.8453
	20.2057		41.8869	22.7571	23.0026	18.4467
	26.987		23.7275	14.4991		25.8862
	27.9259		26.0354	23.2848		28.9633
			27.6569	21.477		29.7358
			25.638	19.6386		28.0746
			25.8198	24.0853
			24.6386	23.9504
			28.2322	25.1777
			26.2073	22.4221
			26.4304	17.2839
			27.5161	20.8218
				30.1801
				23.2016
				22.2543
				24.754
				25.3367
				22.7516

## Sheet: sEPSC amplitude Nested t test
Table Analyzed	sEPSC amplitude [pA]
Column B	tumor/steroids
vs.	vs,
Column A	epilepsy/AED
Nested t test
P value	0.28
P value summary	ns
Significantly different (P < 0.05)?	No
One- or two-tailed P value?	Two-tailed
t, df	t=1.214, df=5
F, DFn, Dfd	1.473, 1, 5
How big is the difference?
Mean of column B	22.08
Mean of column A	23.35
Difference between means (B - A) ± SEM	-1.267 ± 1.044
95% confidence interval	-3.949 to 1.416
Random effects	SD
Variation within subcolumns	3.244
Variation among subcolumn means	1.174
Do the subcolumns differ (within each column)?
Chi-square, df	6.970, 1
P value	0.008
P value summary	**
Is there significant difference between subcolumns (P < 0.05)?	Yes
Data analyzed
Number of treatments (columns)	2
Number of subjects (subcolumns)	7
Total number of values	156

## Sheet: sEPSC time to max Data
epilepsy/AED				tumor/steroids
#1	#3	#6	#7	#2	#4	#5
1.639	1.36754	1.58094	2.1544	1.7008	1.59325	1.94493
1.45764	1.61073	2.06386	2.27131	2.04541	1.53671	1.93133
1.57	1.60631	1.66808	2.29809	1.7583	1.70567	1.73685
1.7353	1.70218	1.70779	2.19646	1.87648	1.5869	2.10788
1.65764	1.56585	1.91627	2.40476	1.86543	0.992157	1.9992
1.54295	2.03731	1.98644	2.04746	2.07261	1.47864	1.94477
1.55477	1.3179	1.8523	2.03151	1.70053	1.71816	1.80639
1.57786	1.76442	2.02212	2.18716	2.06813	1.94936	2.01726
1.68436	1.35535	1.84387	1.84617	1.71938	1.49736	1.96065
1.59899	1.72094	2.53332	2.15851	1.72212	1.41468	1.86633
1.67624	1.60219	1.85747	2.2593	1.77788	1.44268	2.18112
1.76336	1.54537	1.93883	2.31194	1.75365	1.31771	1.86078
1.28519	1.90763	1.76941	2.22481	1.85338	1.49158	2.04044
1.82902	1.74479	2.04713	2.04538	2.02396	1.37215	1.93178
1.92015	1.829		2.22191	1.87866	1.56011	1.90189
	1.70765		1.98258	1.64973	1.81945	1.94761
	1.84725		1.66858	1.91851	1.46554	2.21126
	1.96818		2.28074	1.41344	2.0564	2.0932
	1.88352		1.93284	1.45051	1.52654	2.50746
	1.60692		1.97778	1.77671		1.82177
	1.47831		1.82736	1.47393		1.92987
			1.86967	1.73135		2.11981
			2.01283	1.59022		1.80465
			2.15394	1.80116
			1.8906	1.72038
			1.76205	1.55958
			1.93814	1.86684
			2.10942	1.87026
			1.68808	1.80937
				1.42255
				1.81479
				1.76934
				1.60298
				1.60615
				1.82364

## Sheet: sEPSC time to max Nested t test
Table Analyzed	time-to-max rise slope [ms]
Column B	tumor/steroids
vs.	vs,
Column A	epilepsy/AED
Nested t test
P value	0.74
P value summary	ns
Significantly different (P < 0.05)?	No
One- or two-tailed P value?	Two-tailed
t, df	t=0.3490, df=5
F, DFn, Dfd	0.1218, 1, 5
How big is the difference?
Mean of column B	1.766
Mean of column A	1.821
Difference between means (B - A) ± SEM	-0.05540 ± 0.1588
95% confidence interval	-0.4635 to 0.3527
Random effects	SD	Variance
Variation within subcolumns	0.1922	0.03693
Variation among subcolumn means	0.2036	0.04146
Do the subcolumns differ (within each column)?
Chi-square, df	73.32, 1
P value	<0.001
P value summary	***
Is there significant difference between subcolumns (P < 0.05)?	Yes
Data analyzed
Number of treatments (columns)	2
Number of subjects (subcolumns)	7
Total number of values	156

## Sheet: sEPSC freqency Data
epilepsy/AED				tumor/steroids
#1	#3	#6	#7	#2	#4	#5
1.08031	3.02158	2.54654	5.10118	1.07893	2.80252	0.439207
1.49389	3.23337	0.972753	2.58943	1.43229	0.433538	2.17102
1.21127	2.31149	1.05828	5.98729	1.04056	8.65636	2.23792
0.35213	0.921579	1.61298	1.27527	1.62448	0.755738	2.58055
1.10783	1.81718	3.85875	2.50315	1.65523	0.502657	3.24546
3.14274	3.05987	3.31952	1.26619	1.73479	1.85868	1.82234
2.77204	3.56398	3.46299	3.77923	1.65351	3.77829	3.18465
1.78748	3.07703	4.94553	0.889251	1.24726	1.07119	1.76939
1.79234	3.69265	1.06936	4.75032	1.83423	1.82081	2.68644
2.46225	2.81729	1.48871	2.22852	1.1875	2.70077	2.66863
1.70987	2.36284	2.37911	5.24823	1.87707	1.41517	4.56527
1.09588	4.72319	3.04254	1.55105	2.0258	1.22378	1.26273
0.875775	1.47573	3.3383	4.46683	0.914035	1.34372	3.66631
1.35077	4.37082	1.61245	1.09049	0.848519	0.271127	2.6875
0.749995	3.01067		4.09794	0.73955	2.63343	1.0946
	5.47929		1.51863	0.721391	1.74111	3.78128
	1.9103		1.22372	1.02245	1.34604	5.4947
	3.0857		2.47287	2.45727	1.2856	2.95808
	3.57431		3.9413	3.09019	1.37623	5.78077
	2.00781		4.08216	1.02892		3.34505
	1.89766		1.56215	0.783165		4.50289
			1.95875	1.14052		3.11655
			2.96719	2.60755		1.57684
			3.76007	1.97826
			1.87032	2.34851
			2.93783	1.08444
			1.88779	0.948575
			2.19282	0.994407
			2.22594	1.03423
				2.19815
				1.26929
				0.957795
				1.32766
				0.994584
				0.890034

## Sheet: sEPSC frequency Nested t test
Table Analyzed	sEPSC frequency [Hz]
Column B	tumor/steroids
vs.	vs,
Column A	epilepsy/AED
Nested t test
P value	0.5
P value summary	ns
Significantly different (P < 0.05)?	No
One- or two-tailed P value?	Two-tailed
t, df	t=0.7189, df=5
F, DFn, Dfd	0.5168, 1, 5
How big is the difference?
Mean of column B	2.079
Mean of column A	2.453
Difference between means (B - A) ± SEM	-0.3734 ± 0.5195
95% confidence interval	-1.709 to 0.9619
Random effects	SD	Variance
Variation within subcolumns	1.222	1.493
Variation among subcolumn means	0.6266	0.3926
Do the subcolumns differ (within each column)?
Chi-square, df	17.22, 1
P value	<0.001
P value summary	***
Is there significant difference between subcolumns (P < 0.05)?	Yes
Data analyzed
Number of treatments (columns)	2
Number of subjects (subcolumns)	7
Total number of values	156

## Sheet: Input resistance Data
epilepsy/AED				tumor/steroids
#1	#3	#6	#7	#2	#4	#5
50.0293	59.9428	128.177	48.94	43.1142	74.8043	41.392
104.124	35.6833	66.0881	42.3457	63.9375	51.7204	51.597
52.4442	42.342	63.2891	23.1144	37.8945	35.6967	42.4234
81.7136	40.7003	35.8504	38.2079	35.572	36.5245	57.5307
51.7159	53.3436	45.2861	29.5045	35.3449	64.0958	43.9249
72.6898	39.014	61.4632	42.3158	40.9814	40.2555	37.133
63.0875	31.3456	51.7656	27.7436	34.4129	85.9937	40.703
66.9932	38.1836	68.9219	51.9878	40.5027	80.7932	58.6401
66.2238	26.9549	31.6035	23.1342	26.4201	74.8797	35.6754
52.2649	23.7296	53.1549	21.5379	41.2368	96.7831	50.265
54.9042	26.0091	70.7721	23.8836	42.7197	48.7312	36.3336
139.083	40.0606	36.1565	60.0349	59.5742	38.9027	42.8094
139.057	80.1978	50.2299	45.9075	48.0922	63.9586	33.4504
100.565	102.963	51.5171	41.0347	57.3581	46.8379	68.924
	75.9735		29.8804	86.7882	44.9541	36.1062
	55.6499		50.8192	35.2742	51.8652	36.8522
	52.1146		56.0325	46.0258	41.0204	28.1554
	93.7335		35.7787	33.2629	63.7753	39.6009
	57.5355		32.0246	38.1531	67.4929	44.4673
	37.5433		45.3056	36.8025		49.9254
	84.6562		53.0052	36.8074		44.4133
			39.9213	33.8324		63.8592
			74.1092	45.1264		76.9644
			26.4476	41.3429
			28.938	53.9231
			48.2449	30.0807
			41.182	33.0282
			37.9198	26.3683
			31.8874	26.3933
				48.1644
				55.42
				39.8796
				71.2599
				41.2378
				55.9914

## Sheet: Input Resistance Nested t test
Table Analyzed	input resistance [MOhm]
Column B	tumor/steroids
vs.	vs,
Column A	epilepsy/AED
Nested t test
P value	0.49
P value summary	ns
Significantly different (P < 0.05)?	No
One- or two-tailed P value?	Two-tailed
t, df	t=0.7401, df=5
F, DFn, Dfd	0.5477, 1, 5
How big is the difference?
Mean of column B	49.23
Mean of column A	56.72
Difference between means (B - A) ± SEM	-7.499 ± 10.13
95% confidence interval	-33.55 to 18.55
Random effects	SD	Variance
Variation within subcolumns	18.36	337
Variation among subcolumn means	12.65	160
Do the subcolumns differ (within each column)?
Chi-square, df	28.42, 1
P value	<0.001
P value summary	***
Is there significant difference between subcolumns (P < 0.05)?	Yes
Data analyzed
Number of treatments (columns)	2
Number of subjects (subcolumns)	7
Total number of values	155

## Sheet: RMP Data
epilepsy/AED				tumor/steroids
#1	#3	#6	#7	#2	#4	#5
-57.5674	-64.9753	-67.7341	-48.1121	-77.9381	-67.2545	-66.1303
-59.2908	-67.4674	-67.8246	-71.5741	-65.5269	-58.3722	-69.6659
-66.059	-69.3507	-58.0888	-67.7417	-78.9001	-66.6106	-72.0861
-62.6673	-66.2581	-69.0511	-72.2785	-76.4006	-64.7077	-70.768
-68.4366	-68.1235	-63.1388	-68.2112	-64.6216	-69.7756	-71.3456
-64.0443	-67.1579	-72.4468	-60.5324	-74.662	-67.3008	-69.2875
-70.0875	-66.8672	-67.743	-71.1913	-72.0888	-49.4791	-70.0084
-67.7165	-68.2468	-66.6303	-63.5401	-71.1743	-54.0907	-67.3263
-61.5994	-65.2488	-69.0506	-61.59	-69.8913	-67.3216	-75.3794
-59.6126	-66.5812	-70.4299	-60.7513	-72.0799	-62.575	-69.2145
-74.4197	-63.3409	-62.3242	-60.5952	-68.5869	-70.2181	-68.4002
-75.2849	-69.2653	-64.2571	-66.7264	-79.3665	-68.5937	-63.7522
-58.4926	-79.0988	-56.5635	-55.4713	-74.4944	-65.5158	-65.5541
-76.8511	-68.7921	-65.3623	-68.8114	-71.432	-65.3326	-71.5148
	-81.682		-59.7403	-74.1086	-58.1917	-70.7055
	-75.3131		-62.7252	-71.4244	-72.2104	-68.781
	-73.1387		-67.8654	-68.7626	-69.8161	-67.5545
	-76.3446		-61.1354	-79.671	-62.074	-63.2937
	-75.0879		-58.9207	-76.2948	-70.5166	-68.2303
	-74.0015		-70.6718	-81.9779		-61.8588
	-76.091		-67.4197	-72.2917		-68.1351
			-60.565	-74.9559		-71.8407
			-59.0366	-69.0473		-73.4916
			-70.9099	-63.5133
			-58.5747	-71.0582
			-75.6789	-56.8393
			-58.6114	-75.6768
			-60.4716	-67.6419
			-55.8102	-74.0496
				-63.5087
				-73.1404
				-73.024
				-74.4566
				-74.8818
				-74.0695

## Sheet: RMP Nested t test
Table Analyzed	resting membrane potential [mV]
Column B	tumor/steroids
vs.	vs,
Column A	epilepsy/AED
Nested t test
P value	0.42
P value summary	ns
Significantly different (P < 0.05)?	No
One- or two-tailed P value?	Two-tailed
t, df	t=0.8757, df=5
F, DFn, Dfd	0.7669, 1, 5
How big is the difference?
Mean of column B	-68.69
Mean of column A	-66.46
Difference between means (B - A) ± SEM	-2.233 ± 2.550
95% confidence interval	-8.788 to 4.322
Random effects	SD	Variance
Variation within subcolumns	5.343	28.55
Variation among subcolumn means	3.129	9.792
Do the subcolumns differ (within each column)?
Chi-square, df	25.52, 1
P value	<0.001
P value summary	***
Is there significant difference between subcolumns (P < 0.05)?	Yes
Data analyzed
Number of treatments (columns)	2
Number of subjects (subcolumns)	7
Total number of values	155

[truncated: 2 more sheets: AP frequency Data, AP frequency Nested t test]
